# Supplementary material for: Telomere-to-telomere gap-free genome assembly of the endangered Yangtze finless porpoise and East Asian finless porpoise
Source: Gigascience. 2024 Sep 16;13:giae067. doi: 10.1093/gigascience/giae067 (PMC11403816; doi:10.1093/gigascience/giae067)
Supplement: giae067_Supplemental_File [file giae067_supplemental_file.zip]

Archive with 2 entries (1 files):
- supplement/
- supplement/Supplementary Materials.docx
